# Supplementary material for: Development and evaluation of artificial intelligence tools to estimate volumetric breast density from processed 2D mammograms
Source: BJR Artif Intell. 2026 Apr 28;3(1):ubag009. doi: 10.1093/bjrai/ubag009 (PMC13187629; doi:10.1093/bjrai/ubag009)
Supplement: ubag009_Supplementary_Data [file ubag009_supplementary_data.zip]

Archive with 3 entries (3 files):
- Appendices.docx
- fig_s2.png
- fig_s1.png
